# Supplementary material for: Community context and sub-neighborhood scale detail to explain dengue, chikungunya and Zika patterns in Cali, Colombia
Source: PLoS One. 2017 Aug 2;12(8):e0181208. doi: 10.1371/journal.pone.0181208 (PMC5540594; doi:10.1371/journal.pone.0181208)
Supplement: S1 Data — All cases were mapped to the neighborhood level. Folder A. Shape files. Shapefiles were used to define the neighborhoods. Folder B. Geodatabase of shapefiles. Neighborhood characteristic. 10.6084/m9.figshare.5172508. (ZIP) [file pone.0181208.s001.zip]

Archive with 3 entries (3 files):
- Folder_A.zip
- Folder_B.zip
- Folder_C.zip
